# Supplementary material for: The Epidemiology of Salivary Glands Pathologies in Adult Population over 10 Years in Poland—Cohort Study
Source: Int J Environ Res Public Health. 2021 Dec 24;19(1):179. doi: 10.3390/ijerph19010179 (PMC8750634; doi:10.3390/ijerph19010179)
Supplement: Supplementary file 1 [file ijerph-19-00179-s001.zip]

Archive with 1 entries (1 files):
- ijerph-1422323-supplementary.pdf
